# Supplementary material for: A Quest for Effective 19F NMR Spectra Modeling: What Brings a Good Balance Between Accuracy and Computational Cost in Fluorine Chemical Shift Calculations?
Source: Int J Mol Sci. 2025 Jul 18;26(14):6930. doi: 10.3390/ijms26146930 (PMC12296128; doi:10.3390/ijms26146930)
Supplement: Supplementary file 1 [file ijms-26-06930-s001.zip]

Archive with 1 entries (1 files):
- ijms-3721089-supplementary.pdf
